# Supplementary material for: Targeting CDC25C, PLK1 and CHEK1 to overcome Docetaxel resistance induced by loss of LZTS1 in prostate cancer
Source: Oncotarget. 2014 Jan 6;5(3):667–78. doi: 10.18632/oncotarget.1574 (PMC3996665; doi:10.18632/oncotarget.1574)
Supplement: Supplementary file 2 [file oncotarget-05-0667-s002.xlsx]

## Sheet: Table SI
Targeting CDC25C, PLK1 and CHEK1 to overcome Docetaxel resistance induced by loss of LZTS1 in prostate cancer - Al Nakouzi et al
TABLE SI
List of human genes which were highly up-regulated (mean fold-Change > 5) or highly down-regulated (mean fold-Change < -5)
in docetaxel-resistant cell lines (p-value < 10-10) with new annotations (updated 2012-01-30).
Primary Sequence Name	Accession #	Sequence description	FC mean
TFPI2	NM_006528	Tissue factor pathway inhibitor 2	34.6
RUNDC3B	NM_138290	RUN domain containing 3B, transcript variant 1	33.0
FAM110C	NM_001077710	Family with sequence similarity 110, member C	18.3
PURG	NM_013357	Purine-rich element binding protein G, transcript variant A	17.5
ABCB1	NM_000927	ATP-binding cassette, sub-family B, member 1	15.8
BIRC3	NM_001165	Baculoviral IAP repeat containing 3, transcript variant 1	14.4
CXCL2	NM_002089	Chemokine ligand 2	13.2
TNF	NM_000594	Tumor necrosis factor	10.9
MCTP1	NM_024717	Multiple C2 domains, transmembrane 1, transcript variant L	10.4
FAM111A	NM_022074	Family with sequence similarity 111, member A	9.1
OAS3	NM_006187	2'-5'-oligoadenylate synthetase 3, 100kDa	9.0
CDH16	NM_004062	Cadherin 16, KSP-cadherin, transcript variant 1	8.7
C2orf55	NM_207362	Chromosome 2 open reading frame 55	8.7
AKR1C1	NM_001353	Aldo-keto reductase family 1, member C1	8.3
ITGB8	NM_002214	Integrin, beta 8	8.0
---	THC2682885	Q6BEA3_RAT WDNM1 homolog, partial (33%)	8.0
GNG11	NM_004126	Guanine nucleotide binding protein, gamma 11	7.7
UBXN10	NM_152376	UBX domain protein 10	7.5
IGFBP3	NM_001013398	Insulin-like growth factor binding protein 3, transcript variant 1	7.1
AQP1	NM_198098	Aquaporin 1, transcript variant 1	7.1
FHOD3	NM_025135	Formin homology 2 domain containing 3	7.0
AHR	NM_001621	Aryl hydrocarbon receptor	6.8
ADAMTS1	NM_006988	ADAM metallopeptidase with thrombospondin type 1 motif, 1	6.5
PLEKHH2	NM_172069	Pleckstrin homology domain containing, family H member 2	6.4
MID1	NM_033290	Midline 1, transcript variant 3	6.4
GAS1	NM_002048	Growth arrest-specific 1	6.3
DUSP23	NM_017823	Dual specificity phosphatase 23	6.3
IL15	NM_172175	Interleukin 15, transcript variant 2	6.0
SFRP1	NM_003012	Secreted frizzled-related protein 1	6.0
C9orf150	NM_203403	Chromosome 9 open reading frame 150	5.8
CACNG6	NM_145814	Calcium channel, voltage-dependent, gamma subunit 6, transcript variant 1	5.7
GPC3	NM_004484	Glypican 3, transcript variant 2	5.5
PHLDA1	NM_007350	Pleckstrin homology-like domain, family A, member 1	5.4
C1orf88	NM_181643	Chromosome 1 open reading frame 88	5.4
ADAM22	NM_021723	ADAM metallopeptidase domain 22, transcript variant 1	5.2
TMEFF1	NM_003692	Transmembrane protein with EGF-like and two follistatin-like domains 1	5.1
KRT7	NM_005556	Keratin 7	5.1
MANEAL	NM_001031740	Mannosidase, endo-alpha-like, transcript variant 1	5.1
---	THC2608799	Unknown	5.1
LNX1	NM_032622	Ligand of numb-protein X 1, transcript variant 2	-5.1
AKAP12	NM_144497	A kinase anchor protein 12, transcript variant 2	-5.1
TTN	NM_133378	Titin, transcript variant N2-A	-5.1
C12orf59	NM_153022	Chromosome 12 open reading frame 59	-5.1
FGFBP1	NM_005130	Fibroblast growth factor binding protein 1	-5.2
---	BM129308	if20d02.x1 Melton Normalized Human Islet 4 N4-HIS 1	-5.3
EPAS1	NM_001430	Endothelial PAS domain protein 1	-5.3
SLC12A3	NM_000339	Solute carrier family 12, member 3, transcript variant 1	-5.4
MEIS2	NM_170677	Meis homeobox 2, transcript variant a	-5.4
DHRS3	NM_004753	Dehydrogenase/reductase member 3	-5.6
UGT8	U62899	Human ceramide UDPgalactosyltransferase mRNA, complete cds,	-5.7
SLC3A1	NM_000341	Solute carrier family 3, member 1	-5.8
SUN3	NM_001030019	Sad1 and UNC84 domain containing 3, transcript variant 1	-5.8
MOXD1	NM_015529	Monooxygenase, DBH-like 1, transcript variant 2	-5.8
LIN7A	NM_004664	lin-7 homolog A	-5.8
MGST1	NM_145791	Microsomal glutathione S-transferase 1, transcript variant 1c	-5.9
SYTL3	NM_001009991	Synaptotagmin-like 3, transcript variant 3	-6.0
LZTS1	NM_021020	Leucine zipper, putative tumor suppressor 1	-6.0
PNOC	NM_006228	Prepronociceptin	-6.1
MSX2	NM_002449	Msh homeobox 2	-6.2
LINGO2	NM_152570	Leucine rich repeat and Ig domain containing 2	-6.4
EBF3	NM_001005463	Early B-cell factor 3	-6.5
SALL1	NM_002968	Sal-like 1, transcript variant 1	-6.6
CPM	NM_001874	Carboxypeptidase M, transcript variant 1	-7.1
MYB	NM_005375	v-myb myeloblastosis viral oncogene homolog, transcript variant 2	-7.1
PLAC8	NM_016619	Placenta-specific 8, transcript variant 2	-7.2
PROS1	NM_000313	Protein S	-7.3
FZD8	NM_031866	Frizzled family receptor 8	-7.3
DCLK1	NM_004734	Doublecortin-like kinase 1, transcript variant 1	-7.6
OLR1	NM_002543	Oxidized low density lipoprotein receptor 1, transcript variant 1	-7.7
ZAR1	NM_175619	Zygote arrest 1	-8.5
GAL	NM_015973	Galanin prepropeptide	-8.6
CD44	NM_000610	CD44 molecule, transcript variant 1	-8.7
LHFP	NM_005780	Lipoma HMGIC fusion partner	-9.8
SOX9	NM_000346	SRY-box 9	-10.2
AK4	NM_001005353	Adenylate kinase 4, nuclear gene encoding mitochondrial protein, transcript variant 5	-10.2
GJC1	NM_005497	Gap junction protein, gamma 1, 45kDa, transcript variant 1	-10.3
RXFP1	ENST00000448688	Relaxin/insulin-like family peptide receptor 1	-10.5
SHISA9	NM_001145205	Shisa homolog 9, transcript variant 2	-10.8
TM4SF1	NM_014220	Transmembrane 4 L six family member 1	-10.9
THSD7A	NM_015204	Thrombospondin, type I, domain containing 7A	-11.6
SLC16A10	NM_018593	Solute carrier family 16, member 10	-11.6
CGNL1	NM_032866	Cingulin-like 1, transcript variant 2	-11.9
SMPDL3A	NM_006714	Sphingomyelin phosphodiesterase, acid-like 3A	-13.3
GALNT14	NM_024572	UDP-N-acetyl-alpha-D-Galactosamine:polypeptide N-acetylgalactosaminyltransferase 14	-13.4
PLAT	NM_000930	Plasminogen activator, tissue, transcript variant 1	-14.0
PDE1A	NM_001003683	Phosphodiesterase 1A, calmodulin-dependent, transcript variant 2	-15.5
SLC10A4	NM_152679	Solute carrier family 10, member 4	-16.0
CXCR4	NM_001008540	Chemokine receptor 4, transcript variant 1	-16.4
SMAD9	NM_001127217	SMAD family member 9, transcript variant a	-17.0
SLC39A8	NM_022154	Solute carrier family 39, member 8, transcript variant 1	-17.5
PLCXD3	NM_001005473	Phosphatidylinositol-specific phospholipase C, X domain containing 3	-18.2
SLC1A3	NM_004172	Solute carrier family 1, member 3, transcript variant 1	-18.9
KANK4	NM_181712	KN motif and ankyrin repeat domains 4	-22.0
LPAR3	NM_012152	Lysophosphatidic acid receptor 3	-24.2
SLC16A12	NM_213606	Solute carrier family 16, member 12	-26.9
TMEM47	NM_031442	Transmembrane protein 47	-27.4
ITGA2	NM_002203	Integrin, alpha 2	-33.1
FAM198B	NM_016613	Family with sequence similarity 198, member B, transcript variant 2	-40.0
SHISA3	NM_001080505	Shisa homolog 3	-187.4

## Sheet: Table SII
TABLE SII
The positions of methylated cytosine nucleotides on the LZTS1 gene sequence are indicated.
Twenty methylated CpG were found in region 1 and 32 methylated CpG were found in region 2.
The percentage of methylation has been estimated for each site.
Region	Position	% Methylation
		Parental IGR-CaP1 cells	IGR-CaP1-R100 cells
Region 1	115	26	90
	127	20	74
	132	8	54
	138	11	66
	147	2	29
	284	24	60
	1121	0	24
	1136	0	69
	1142	0	49
	1167	3	78
	1249	0	50
	1259	0	80
	1262	0	90
	1296	3	60
	1311	13	75
	1316	5	68
	1363	12	58
	1367	25	90
	1397	1	45
	1440	5	60
Region 2	49150	100	100
	49159	100	100
	49219	97	99
	49254	100	100
	49289	100	100
	49296	100	100
	49338	100	100
	49346	100	99
	49386	94	100
	49409	96	98
	49426	100	100
	49444	97	100
	49472	99	100
	49479	93	100
	49493	100	100
	49523	99	99
	49531	97	98
	49534	100	100
	49567	99	100
	49573	100	99
	49603	100	100
	49640	100	100
	49665	100	100
	49678	50	67
	49716	93	90
	49768	100	100
	49775	94	94
	49802	94	96
	49899	100	100
	49902	100	100
